# Supplementary material for: StatModPredict: A user-friendly R-Shiny interface for fitting and forecasting with statistical models
Source: PLoS One. 2025 Aug 7;20(8):e0329791. doi: 10.1371/journal.pone.0329791 (PMC12331125; doi:10.1371/journal.pone.0329791)
Supplement: S1 File — contains the most up-to-date version of StatModPredict Shiny application as of July 14, 2025. (ZIP) [file pone.0329791.s001.zip]

Archive with 151 entries (126 files):
- S1 Folder/
- S1 Folder/App Code/
- S1 Folder/App Code/.Rproj.user/
- S1 Folder/App Code/.Rproj.user/14090816/
- S1 Folder/App Code/.Rproj.user/14090816/bibliography-index/
- S1 Folder/App Code/.Rproj.user/14090816/ctx/
- S1 Folder/App Code/.Rproj.user/14090816/explorer-cache/
- S1 Folder/App Code/.Rproj.user/14090816/pcs/
- S1 Folder/App Code/.Rproj.user/14090816/pcs/debug-breakpoints.pper
- S1 Folder/App Code/.Rproj.user/14090816/pcs/files-pane.pper
- S1 Folder/App Code/.Rproj.user/14090816/pcs/source-pane.pper
- S1 Folder/App Code/.Rproj.user/14090816/pcs/source-window.pper
- S1 Folder/App Code/.Rproj.user/14090816/pcs/windowlayoutstate.pper
- S1 Folder/App Code/.Rproj.user/14090816/pcs/workbench-pane.pper
- S1 Folder/App Code/.Rproj.user/14090816/persistent-state
- S1 Folder/App Code/.Rproj.user/14090816/presentation/
- S1 Folder/App Code/.Rproj.user/14090816/profiles-cache/
- S1 Folder/App Code/.Rproj.user/14090816/rmd-outputs
- S1 Folder/App Code/.Rproj.user/14090816/saved_source_markers
- S1 Folder/App Code/.Rproj.user/14090816/sources/
- S1 Folder/App Code/.Rproj.user/14090816/sources/per/
- S1 Folder/App Code/.Rproj.user/14090816/sources/per/t/
- S1 Folder/App Code/.Rproj.user/14090816/sources/per/u/
- S1 Folder/App Code/.Rproj.user/14090816/sources/prop/
- S1 Folder/App Code/.Rproj.user/14090816/sources/prop/00B1E0C7
- S1 Folder/App Code/.Rproj.user/14090816/sources/prop/0C243250
- S1 Folder/App Code/.Rproj.user/14090816/sources/prop/0F2BF0A3
- S1 Folder/App Code/.Rproj.user/14090816/sources/prop/147F1B6B
- S1 Folder/App Code/.Rproj.user/14090816/sources/prop/1F0C4B82
- S1 Folder/App Code/.Rproj.user/14090816/sources/prop/286EFA7B
- S1 Folder/App Code/.Rproj.user/14090816/sources/prop/36017EE5
- S1 Folder/App Code/.Rproj.user/14090816/sources/prop/3CE734D9
- S1 Folder/App Code/.Rproj.user/14090816/sources/prop/3FE22D32
- S1 Folder/App Code/.Rproj.user/14090816/sources/prop/4A42ECF1
- S1 Folder/App Code/.Rproj.user/14090816/sources/prop/4E601DA9
- S1 Folder/App Code/.Rproj.user/14090816/sources/prop/5A89CA54
- S1 Folder/App Code/.Rproj.user/14090816/sources/prop/5AEF0637
- S1 Folder/App Code/.Rproj.user/14090816/sources/prop/610C1AA8
- S1 Folder/App Code/.Rproj.user/14090816/sources/prop/64A77660
- S1 Folder/App Code/.Rproj.user/14090816/sources/prop/64E9D050
- S1 Folder/App Code/.Rproj.user/14090816/sources/prop/64ED8168
- S1 Folder/App Code/.Rproj.user/14090816/sources/prop/72F04F9E
- S1 Folder/App Code/.Rproj.user/14090816/sources/prop/778EA43B
- S1 Folder/App Code/.Rproj.user/14090816/sources/prop/7EFB0EE8
- S1 Folder/App Code/.Rproj.user/14090816/sources/prop/81901E85
- S1 Folder/App Code/.Rproj.user/14090816/sources/prop/832F3351
- S1 Folder/App Code/.Rproj.user/14090816/sources/prop/88B9F84C
- S1 Folder/App Code/.Rproj.user/14090816/sources/prop/8D331B54
- S1 Folder/App Code/.Rproj.user/14090816/sources/prop/93A64982
- S1 Folder/App Code/.Rproj.user/14090816/sources/prop/A2E1B0E4
- S1 Folder/App Code/.Rproj.user/14090816/sources/prop/A92B19B2
- S1 Folder/App Code/.Rproj.user/14090816/sources/prop/AD2A07C1
- S1 Folder/App Code/.Rproj.user/14090816/sources/prop/D3CF8375
- S1 Folder/App Code/.Rproj.user/14090816/sources/prop/D51FF070
- S1 Folder/App Code/.Rproj.user/14090816/sources/prop/DABF7C32
- S1 Folder/App Code/.Rproj.user/14090816/sources/prop/DBC5B214
- S1 Folder/App Code/.Rproj.user/14090816/sources/prop/E02A1D03
- S1 Folder/App Code/.Rproj.user/14090816/sources/prop/E3040AF3
- S1 Folder/App Code/.Rproj.user/14090816/sources/prop/E4C96120
- S1 Folder/App Code/.Rproj.user/14090816/sources/prop/E543AF54
- S1 Folder/App Code/.Rproj.user/14090816/sources/prop/F8390A03
- S1 Folder/App Code/.Rproj.user/14090816/sources/prop/INDEX
- S1 Folder/App Code/.Rproj.user/14090816/sources/session-5b13bbde/
- S1 Folder/App Code/.Rproj.user/14090816/sources/session-5b13bbde/1A2A7BFB
- S1 Folder/App Code/.Rproj.user/14090816/sources/session-5b13bbde/1A2A7BFB-contents
- S1 Folder/App Code/.Rproj.user/14090816/sources/session-5b13bbde/295B6136
- S1 Folder/App Code/.Rproj.user/14090816/sources/session-5b13bbde/295B6136-contents
- S1 Folder/App Code/.Rproj.user/14090816/sources/session-5b13bbde/6188BE3F
- S1 Folder/App Code/.Rproj.user/14090816/sources/session-5b13bbde/6188BE3F-contents
- S1 Folder/App Code/.Rproj.user/14090816/sources/session-5b13bbde/6AE073ED-contents
- S1 Folder/App Code/.Rproj.user/14090816/sources/session-5b13bbde/6C489362
- S1 Folder/App Code/.Rproj.user/14090816/sources/session-5b13bbde/6C489362-contents
- S1 Folder/App Code/.Rproj.user/14090816/sources/session-5b13bbde/BBBF261B-contents
- S1 Folder/App Code/.Rproj.user/14090816/sources/session-5b13bbde/C54BEF55-contents
- S1 Folder/App Code/.Rproj.user/14090816/sources/session-5b13bbde/EF1D8AD0
- S1 Folder/App Code/.Rproj.user/14090816/sources/session-5b13bbde/EF1D8AD0-contents
- S1 Folder/App Code/.Rproj.user/14090816/sources/session-5b13bbde/F462DBFE
- S1 Folder/App Code/.Rproj.user/14090816/sources/session-5b13bbde/F462DBFE-contents
- S1 Folder/App Code/.Rproj.user/14090816/sources/session-5b13bbde/F78A2A22
- S1 Folder/App Code/.Rproj.user/14090816/sources/session-5b13bbde/F78A2A22-contents
- S1 Folder/App Code/.Rproj.user/14090816/sources/session-5b13bbde/lock_file
- S1 Folder/App Code/.Rproj.user/14090816/sources/session-88672e6c/
- S1 Folder/App Code/.Rproj.user/14090816/sources/session-88672e6c/563FC33F
- S1 Folder/App Code/.Rproj.user/14090816/sources/session-88672e6c/563FC33F-contents
- S1 Folder/App Code/.Rproj.user/14090816/sources/session-88672e6c/lock_file
- S1 Folder/App Code/.Rproj.user/14090816/sources/session-baa102a3/
- S1 Folder/App Code/.Rproj.user/14090816/sources/session-baa102a3/1A2A7BFB-contents
- S1 Folder/App Code/.Rproj.user/14090816/sources/session-baa102a3/295B6136-contents
- S1 Folder/App Code/.Rproj.user/14090816/sources/session-baa102a3/6188BE3F-contents
- S1 Folder/App Code/.Rproj.user/14090816/sources/session-baa102a3/6AE073ED-contents
- S1 Folder/App Code/.Rproj.user/14090816/sources/session-baa102a3/6C489362-contents
- S1 Folder/App Code/.Rproj.user/14090816/sources/session-baa102a3/BBBF261B-contents
- S1 Folder/App Code/.Rproj.user/14090816/sources/session-baa102a3/C54BEF55-contents
- S1 Folder/App Code/.Rproj.user/14090816/sources/session-baa102a3/EF1D8AD0-contents
- S1 Folder/App Code/.Rproj.user/14090816/sources/session-baa102a3/F462DBFE-contents
- S1 Folder/App Code/.Rproj.user/14090816/sources/session-baa102a3/F78A2A22-contents
- S1 Folder/App Code/.Rproj.user/14090816/sources/session-baa102a3/lock_file
- S1 Folder/App Code/.Rproj.user/14090816/tutorial/
- S1 Folder/App Code/.Rproj.user/14090816/viewer-cache/
- S1 Folder/App Code/.Rproj.user/14090816/viewer-cache/E1E8D023.Rdata
- S1 Folder/App Code/.Rproj.user/14090816/viewer_history/
- S1 Folder/App Code/.Rproj.user/shared/
- S1 Folder/App Code/.Rproj.user/shared/notebooks/
- S1 Folder/App Code/.Rproj.user/shared/notebooks/patch-chunk-names
- S1 Folder/App Code/.Rproj.user/shared/notebooks/paths
- S1 Folder/App Code/app.R
- S1 Folder/App Code/ARIMA.R
- S1 Folder/App Code/average.compare.metrics.R
- S1 Folder/App Code/AverageMetricsPanel.other.R
- S1 Folder/App Code/AverageMetricsPanel.R
- S1 Folder/App Code/calibration.period.function.R
- S1 Folder/App Code/combining.metrics.R
- S1 Folder/App Code/CrudeMetricsFigure.OTHER.R
- S1 Folder/App Code/CrudeMetricsFigure.R
- S1 Folder/App Code/date.type.function.R
- S1 Folder/App Code/errorReturn.R
- S1 Folder/App Code/errorReturnMetrics.R
- S1 Folder/App Code/filteringFormattedForecasts.R
- S1 Folder/App Code/filteringFormattedIndivFigs.R
- S1 Folder/App Code/filteringQuantileForecasts.R
- S1 Folder/App Code/forecast.figures.other.R
- S1 Folder/App Code/forecast.figures.R
- S1 Folder/App Code/forecastingMetrics.R
- S1 Folder/App Code/formatted.forecast.function.R
- S1 Folder/App Code/GAM.R
- S1 Folder/App Code/GLM.R
- S1 Folder/App Code/modelFitMetrics.R
- S1 Folder/App Code/panel.forecast.figures.other.R
- S1 Folder/App Code/panel.forecast.figures.R
- S1 Folder/App Code/Prophet.R
- S1 Folder/App Code/skillScoresMain.R
- S1 Folder/App Code/skillScoresOther.R
- S1 Folder/App Code/StatModPredict.Rproj
- S1 Folder/App Code/timeseries.figure.function.R
- S1 Folder/App Code/winkler.scores.AGGP.R
- S1 Folder/App Code/Winkler.Scores.Model.Comparison.R
- S1 Folder/Example Data/
- S1 Folder/Example Data/COVID-19-Daily-05-09-2022.csv
- S1 Folder/Example Data/COVID-19-Daily-05-11-2020.csv
- S1 Folder/Example Data/HIV-national-statModels.csv
- S1 Folder/Example Data/OWID_CDC_Weekly_Counts_Combined.csv
- S1 Folder/LICENSE
- S1 Folder/README.md
- S1 Folder/Tutorial/
- S1 Folder/Tutorial/HIV-national-statModels.csv
- S1 Folder/Tutorial/NSE-Ensemble(UW)-horizon-4-calibration-10-Midwest-2017.csv
- S1 Folder/Tutorial/NSE-Ensemble(W)-horizon-4-calibration-10-Midwest-2017.csv
- S1 Folder/Tutorial/NSE-ranked(1)-horizon-4-calibration-10-Midwest-2017.csv
- S1 Folder/Tutorial/NSE-ranked(2)-horizon-4-calibration-10-Midwest-2017.csv
- S1 Folder/Tutorial/Performance-Forecast-horizon-4-calibration-10.csv
- S1 Folder/Tutorial/yearly-HIV-diagnosis-regions-01-01-2017.txt
