# Supplementary material for: StatModPredict: A user-friendly R-Shiny interface for fitting and forecasting with statistical models
Source: PLoS One. 2025 Aug 7;20(8):e0329791. doi: 10.1371/journal.pone.0329791 (PMC12331125; doi:10.1371/journal.pone.0329791)
Supplement: S1 File — contains the most up-to-date version of StatModPredict Shiny application as of July 14, 2025. (ZIP) [file pone.0329791.s001.zip › S1 Folder/App Code/date.type.function.R]

#------------------------------------------------------------------------------#
#                                                                              #
#                         Determining the date type                            #
#                                                                              #
#------------------------------------------------------------------------------#
# About:                                                                       #
#                                                                              #
# This function takes in the crude data dates selected by the user, and        #
# determines if the data contains weekly, daily, yearly, or time index data.   #
# If there are missing dates or other issues with formatting, the function     #
# returns an error that alerts users to fix their dates. If there is no issue, #
# the function returns the term that relates to the time make-up of the data.  #
#------------------------------------------------------------------------------#
#                       Author: Amanda Bleichrodt                              #
#------------------------------------------------------------------------------#

date.type.function <- function(dates.input){
  
#------------------------------------------------------------------------------#
# Function Inputs --------------------------------------------------------------
#------------------------------------------------------------------------------#
# About: Below reads in the dates from the main dashboard code. The dates come #
# from the crude data selected by the user.                                    #
#------------------------------------------------------------------------------#
  
  ###########################################
  # Reading in the dates from the main code #
  ###########################################
  dates.input.T <- dates.input

#------------------------------------------------------------------------------#
# Determining the "type" of dates ----------------------------------------------
#------------------------------------------------------------------------------#
# About: This section determines the length of the first entry in the date     #
# vector. It then uses that information to figure out if it is a year, time    #
# index, or week/day. If it corresponds to a week or day, it then uses the     #
# the number of days between the first and second entry in the vector to figure#
# out if its weekly or daily data. There are quality checks built into the code#
# to check for missing data or skips in dates.                                 #
#------------------------------------------------------------------------------#

  ########################################
  # Determining the length of the "date" #
  ########################################
  date.length <- base::nchar(as.character(dates.input.T[1]))
  
  ############################
  # Working with yearly data # 
  ############################
  if(date.length == 4){
    
    # Returning a date type of "year"
    date.type <- "year"
    
    # Checking to see if there are skips in years, or years missing
    for(i in 1:(length(dates.input.T) - 1)){
      
      # Determining what the next "year" should be 
      nextYear <- as.numeric(dates.input.T)[i] + 1
      
      # Checking if what the next year should be and actually is match
      if(nextYear != as.numeric(dates.input.T)[i + 1]){
        
        # Returning a warning 
        warning("Please check the time column of your data. There may be years missing.")
        return("Please check the time column of your data. There may be years missing.")
        
        # Stopping the script
        stop()
        
      }
      
    }
    
  #############################
  # Working with time-indexes #
  #############################
  }else if(date.length < 4){
    
    # Returning a date type of "index"
    date.type <- "index"
    
    # Checking to see if there are skips in time indexes, or time indexes missing
    for(i in 1:(length(dates.input.T) - 1)){
      
      # Determining what the next "year" should be 
      nextIndex <- as.numeric(dates.input.T)[i] + 1
      
      # Checking if what the next year should be and actually is match
      if(nextIndex != as.numeric(dates.input.T)[i + 1]){
        
        # Returning a warning 
        warning("Please check the time column of your data. There may be time-indexes missing.")
        return("Please check the time column of your data. There may be time-indexes missing.")
        
        # Stopping the script
        stop()
        
      }
      
    }
  
  ##############################
  # Working with days or weeks #
  ##############################
  }else{
    
    # Determining the amount of time between two dates 
    date.duration <- as.character(difftime(anytime::anydate(dates.input.T[2]), anytime::anydate(dates.input.T[1]), units = "days"))
    
    # Creating the date.type variable
    date.type <- switch(date.duration,
                              "7" = "week", # If there are seven days between dates
                              "1" = "day", # If there is one day between dates
                       return("Please check your dates. They do not appear to be in a format that this toolbox supports."))
    
    # Checking for missing or skipped dates
    for(i in 1:(length(dates.input.T) - 1)){
      
      # Determining what the next "year" should be 
      nextIndex <- anytime::anydate(dates.input.T)[i] + as.numeric(date.duration)
      
      # Checking if what the next year should be and actually is match
      if(nextIndex != anytime::anydate(dates.input.T)[i + 1] & 
         (i + as.numeric(date.duration)) < (length(dates.input.T) - 1)){
        
        # Returning a warning 
        warning("Please check the time column of your data. There may be dates missing.")
        return("Please check the time column of your data. There may be dates missing.")
        
        # Stopping the script
        stop()
        
      }
      
    }
    
  }

 
  ###########################
  # Returning the date.type #
  ###########################
  return(date.type)

}
