# Supplementary material for: StatModPredict: A user-friendly R-Shiny interface for fitting and forecasting with statistical models
Source: PLoS One. 2025 Aug 7;20(8):e0329791. doi: 10.1371/journal.pone.0329791 (PMC12331125; doi:10.1371/journal.pone.0329791)
Supplement: S1 File — contains the most up-to-date version of StatModPredict Shiny application as of July 14, 2025. (ZIP) [file pone.0329791.s001.zip › S1 Folder/Example Data/COVID-19-Daily-05-09-2022.csv]

Date	US
2/27/2020	1
2/28/2020	0
2/29/2020	1
3/1/2020	0
3/2/2020	5
3/3/2020	1
3/4/2020	4
3/5/2020	1
3/6/2020	2
3/7/2020	3
3/8/2020	4
3/9/2020	2
3/10/2020	5
3/11/2020	5
3/12/2020	11
3/13/2020	7
3/14/2020	9
3/15/2020	11
3/16/2020	25
3/17/2020	36
3/18/2020	65
3/19/2020	75
3/20/2020	105
3/21/2020	104
3/22/2020	121
3/23/2020	187
3/24/2020	243
3/25/2020	333
3/26/2020	417
3/27/2020	522
3/28/2020	713
3/29/2020	555
3/30/2020	707
3/31/2020	1079
4/1/2020	1252
4/2/2020	1531
4/3/2020	1420
4/4/2020	1603
4/5/2020	1616
4/6/2020	1742
4/7/2020	2576
4/8/2020	2150
4/9/2020	2214
4/10/2020	2187
4/11/2020	2136
4/12/2020	1889
4/13/2020	1985
4/14/2020	2473
4/15/2020	2598
4/16/2020	2183
4/17/2020	2095
4/18/2020	1946
4/19/2020	1980
4/20/2020	2245
4/21/2020	2482
4/22/2020	2467
4/23/2020	2414
4/24/2020	2169
4/25/2020	1734
4/26/2020	1406
4/27/2020	1480
4/28/2020	2244
4/29/2020	2392
4/30/2020	2191
5/1/2020	1908
5/2/2020	1743
5/3/2020	1203
5/4/2020	1358
5/5/2020	2221
5/6/2020	2322
5/7/2020	1915
5/8/2020	1771
5/9/2020	1466
5/10/2020	1000
5/11/2020	1035
5/12/2020	1589
5/13/2020	1735
5/14/2020	1773
5/15/2020	1665
5/16/2020	1197
5/17/2020	830
5/18/2020	1220
5/19/2020	1445
5/20/2020	1503
5/21/2020	1188
5/22/2020	1204
5/23/2020	1074
5/24/2020	641
5/25/2020	597
5/26/2020	657
5/27/2020	1479
5/28/2020	1089
5/29/2020	1117
5/30/2020	952
5/31/2020	621
6/1/2020	774
6/2/2020	981
6/3/2020	1011
6/4/2020	1005
6/5/2020	880
6/6/2020	638
6/7/2020	456
6/8/2020	512
6/9/2020	918
6/10/2020	872
6/11/2020	817
6/12/2020	822
6/13/2020	720
6/14/2020	347
6/15/2020	401
6/16/2020	785
6/17/2020	749
6/18/2020	701
6/19/2020	634
6/20/2020	565
6/21/2020	317
6/22/2020	379
6/23/2020	740
6/24/2020	756
6/25/2020	549
6/26/2020	630
6/27/2020	497
6/28/2020	324
6/29/2020	371
6/30/2020	554
7/1/2020	701
7/2/2020	739
7/3/2020	677
7/4/2020	302
7/5/2020	322
7/6/2020	370
7/7/2020	1143
7/8/2020	842
7/9/2020	1036
7/10/2020	818
7/11/2020	751
7/12/2020	474
7/13/2020	435
7/14/2020	898
7/15/2020	964
7/16/2020	967
7/17/2020	920
7/18/2020	887
7/19/2020	479
7/20/2020	532
7/21/2020	1088
7/22/2020	1226
7/23/2020	1090
7/24/2020	1092
7/25/2020	971
7/26/2020	537
7/27/2020	1110
7/28/2020	1217
7/29/2020	1444
7/30/2020	1295
7/31/2020	1185
8/1/2020	1119
8/2/2020	462
8/3/2020	562
8/4/2020	1258
8/5/2020	1413
8/6/2020	1183
8/7/2020	1295
8/8/2020	1086
8/9/2020	573
8/10/2020	522
8/11/2020	1085
8/12/2020	1511
8/13/2020	1040
8/14/2020	1309
8/15/2020	1042
8/16/2020	613
8/17/2020	472
8/18/2020	1230
8/19/2020	684
8/20/2020	1100
8/21/2020	1096
8/22/2020	962
8/23/2020	503
8/24/2020	426
8/25/2020	1219
8/26/2020	1158
8/27/2020	1108
8/28/2020	926
8/29/2020	963
8/30/2020	441
8/31/2020	482
9/1/2020	1065
9/2/2020	1053
9/3/2020	1022
9/4/2020	950
9/5/2020	803
9/6/2020	436
9/7/2020	319
9/8/2020	463
9/9/2020	1103
9/10/2020	908
9/11/2020	1142
9/12/2020	740
9/13/2020	393
9/14/2020	420
9/15/2020	1194
9/16/2020	937
9/17/2020	848
9/18/2020	956
9/19/2020	662
9/20/2020	264
9/21/2020	409
9/22/2020	1023
9/23/2020	1048
9/24/2020	889
9/25/2020	909
9/26/2020	764
9/27/2020	302
9/28/2020	334
9/29/2020	893
9/30/2020	906
10/1/2020	895
10/2/2020	834
10/3/2020	669
10/4/2020	370
10/5/2020	470
10/6/2020	694
10/7/2020	902
10/8/2020	974
10/9/2020	966
10/10/2020	655
10/11/2020	459
10/12/2020	392
10/13/2020	771
10/14/2020	987
10/15/2020	827
10/16/2020	926
10/17/2020	785
10/18/2020	458
10/19/2020	481
10/20/2020	930
10/21/2020	1158
10/22/2020	836
10/23/2020	948
10/24/2020	956
10/25/2020	445
10/26/2020	514
10/27/2020	1000
10/28/2020	1009
10/29/2020	987
10/30/2020	1057
10/31/2020	921
11/1/2020	491
11/2/2020	556
11/3/2020	1592
11/4/2020	1109
11/5/2020	1158
11/6/2020	1207
11/7/2020	1108
11/8/2020	553
11/9/2020	758
11/10/2020	1407
11/11/2020	1423
11/12/2020	1198
11/13/2020	1197
11/14/2020	1360
11/15/2020	768
11/16/2020	819
11/17/2020	1704
11/18/2020	1913
11/19/2020	2029
11/20/2020	1936
11/21/2020	1637
11/22/2020	1054
11/23/2020	1066
11/24/2020	2134
11/25/2020	2231
11/26/2020	1405
11/27/2020	1547
11/28/2020	1351
11/29/2020	1036
11/30/2020	1313
12/1/2020	2550
12/2/2020	2814
12/3/2020	2951
12/4/2020	2610
12/5/2020	2384
12/6/2020	1392
12/7/2020	1564
12/8/2020	2571
12/9/2020	3165
12/10/2020	2980
12/11/2020	3374
12/12/2020	2509
12/13/2020	1657
12/14/2020	1656
12/15/2020	2977
12/16/2020	3726
12/17/2020	3448
12/18/2020	2936
12/19/2020	2805
12/20/2020	1709
12/21/2020	1798
12/22/2020	3298
12/23/2020	3382
12/24/2020	2922
12/25/2020	1519
12/26/2020	1907
12/27/2020	1437
12/28/2020	1872
12/29/2020	3616
12/30/2020	3890
12/31/2020	3291
1/1/2021	2247
1/2/2021	2543
1/3/2021	1431
1/4/2021	1983
1/5/2021	3599
1/6/2021	3913
1/7/2021	4022
1/8/2021	4173
1/9/2021	3241
1/10/2021	2091
1/11/2021	1838
1/12/2021	4376
1/13/2021	4013
1/14/2021	3781
1/15/2021	3824
1/16/2021	3564
1/17/2021	1992
1/18/2021	1568
1/19/2021	2396
1/20/2021	4411
1/21/2021	4110
1/22/2021	3783
1/23/2021	3537
1/24/2021	1845
1/25/2021	1768
1/26/2021	3975
1/27/2021	4090
1/28/2021	3815
1/29/2021	3578
1/30/2021	2875
1/31/2021	1949
2/1/2021	1772
2/2/2021	3530
2/3/2021	3872
2/4/2021	3893
2/5/2021	3678
2/6/2021	2736
2/7/2021	1469
2/8/2021	1443
2/9/2021	3038
2/10/2021	3379
2/11/2021	3168
2/12/2021	2844
2/13/2021	2272
2/14/2021	1158
2/15/2021	941
2/16/2021	1633
2/17/2021	2409
2/18/2021	2579
2/19/2021	2524
2/20/2021	1918
2/21/2021	1212
2/22/2021	1200
2/23/2021	2272
2/24/2021	3222
2/25/2021	2416
2/26/2021	2140
2/27/2021	1514
2/28/2021	1089
3/1/2021	1314
3/2/2021	1917
3/3/2021	2527
3/4/2021	1926
3/5/2021	1725
3/6/2021	1514
3/7/2021	702
3/8/2021	707
3/9/2021	1765
3/10/2021	1540
3/11/2021	1554
3/12/2021	1419
3/13/2021	975
3/14/2021	515
3/15/2021	703
3/16/2021	1257
3/17/2021	1193
3/18/2021	1635
3/19/2021	1026
3/20/2021	772
3/21/2021	714
3/22/2021	549
3/23/2021	945
3/24/2021	1461
3/25/2021	1348
3/26/2021	1155
3/27/2021	807
3/28/2021	441
3/29/2021	627
3/30/2021	894
3/31/2021	1068
4/1/2021	1104
4/2/2021	885
4/3/2021	754
4/4/2021	311
4/5/2021	459
4/6/2021	828
4/7/2021	2602
4/8/2021	1008
4/9/2021	908
4/10/2021	756
4/11/2021	289
4/12/2021	443
4/13/2021	865
4/14/2021	929
4/15/2021	909
4/16/2021	865
4/17/2021	705
4/18/2021	350
4/19/2021	487
4/20/2021	842
4/21/2021	884
4/22/2021	937
4/23/2021	752
4/24/2021	760
4/25/2021	303
4/26/2021	475
4/27/2021	670
4/28/2021	979
4/29/2021	885
4/30/2021	804
5/1/2021	747
5/2/2021	322
5/3/2021	476
5/4/2021	880
5/5/2021	816
5/6/2021	797
5/7/2021	757
5/8/2021	634
5/9/2021	257
5/10/2021	389
5/11/2021	685
5/12/2021	787
5/13/2021	761
5/14/2021	627
5/15/2021	529
5/16/2021	270
5/17/2021	393
5/18/2021	777
5/19/2021	666
5/20/2021	683
5/21/2021	618
5/22/2021	488
5/23/2021	196
5/24/2021	434
5/25/2021	649
5/26/2021	992
5/27/2021	1356
5/28/2021	531
5/29/2021	344
5/30/2021	150
5/31/2021	172
6/1/2021	632
6/2/2021	562
6/3/2021	635
6/4/2021	521
6/5/2021	584
6/6/2021	165
6/7/2021	316
6/8/2021	319
6/9/2021	484
6/10/2021	414
6/11/2021	533
6/12/2021	276
6/13/2021	107
6/14/2021	184
6/15/2021	328
6/16/2021	381
6/17/2021	296
6/18/2021	606
6/19/2021	177
6/20/2021	75
6/21/2021	259
6/22/2021	346
6/23/2021	398
6/24/2021	342
6/25/2021	523
6/26/2021	157
6/27/2021	76
6/28/2021	146
6/29/2021	329
6/30/2021	303
7/1/2021	283
7/2/2021	433
7/3/2021	93
7/4/2021	41
7/5/2021	115
7/6/2021	301
7/7/2021	324
7/8/2021	246
7/9/2021	465
7/10/2021	87
7/11/2021	120
7/12/2021	229
7/13/2021	359
7/14/2021	329
7/15/2021	350
7/16/2021	453
7/17/2021	77
7/18/2021	87
7/19/2021	191
7/20/2021	288
7/21/2021	362
7/22/2021	287
7/23/2021	557
7/24/2021	127
7/25/2021	99
7/26/2021	259
7/27/2021	445
7/28/2021	373
7/29/2021	319
7/30/2021	881
7/31/2021	168
8/1/2021	222
8/2/2021	346
8/3/2021	577
8/4/2021	541
8/5/2021	514
8/6/2021	1135
8/7/2021	255
8/8/2021	125
8/9/2021	523
8/10/2021	835
8/11/2021	792
8/12/2021	1023
8/13/2021	1051
8/14/2021	266
8/15/2021	206
8/16/2021	1027
8/17/2021	1017
8/18/2021	1201
8/19/2021	1778
8/20/2021	1464
8/21/2021	556
8/22/2021	211
8/23/2021	1330
8/24/2021	1415
8/25/2021	1541
8/26/2021	2206
8/27/2021	1737
8/28/2021	640
8/29/2021	314
8/30/2021	1711
8/31/2021	1426
9/1/2021	2037
9/2/2021	3000
9/3/2021	1936
9/4/2021	652
9/5/2021	416
9/6/2021	626
9/7/2021	2076
9/8/2021	2296
9/9/2021	3218
9/10/2021	2461
9/11/2021	829
9/12/2021	371
9/13/2021	2166
9/14/2021	1896
9/15/2021	2744
9/16/2021	3466
9/17/2021	2448
9/18/2021	984
9/19/2021	392
9/20/2021	2308
9/21/2021	2444
9/22/2021	2688
9/23/2021	3294
9/24/2021	2475
9/25/2021	838
9/26/2021	572
9/27/2021	2266
9/28/2021	2502
9/29/2021	2620
9/30/2021	2805
10/1/2021	2149
10/2/2021	828
10/3/2021	529
10/4/2021	1925
10/5/2021	1867
10/6/2021	2656
10/7/2021	2470
10/8/2021	1802
10/9/2021	430
10/10/2021	477
10/11/2021	1183
10/12/2021	2289
10/13/2021	3199
10/14/2021	2162
10/15/2021	1801
10/16/2021	550
10/17/2021	462
10/18/2021	1779
10/19/2021	1951
10/20/2021	3176
10/21/2021	1991
10/22/2021	1858
10/23/2021	544
10/24/2021	258
10/25/2021	1476
10/26/2021	1577
10/27/2021	2053
10/28/2021	1840
10/29/2021	1719
10/30/2021	375
10/31/2021	234
11/1/2021	1279
11/2/2021	1271
11/3/2021	1962
11/4/2021	1203
11/5/2021	2120
11/6/2021	466
11/7/2021	205
11/8/2021	1257
11/9/2021	1428
11/10/2021	1682
11/11/2021	874
11/12/2021	2455
11/13/2021	563
11/14/2021	201
11/15/2021	1304
11/16/2021	1328
11/17/2021	1646
11/18/2021	1350
11/19/2021	1789
11/20/2021	452
11/21/2021	219
11/22/2021	1268
11/23/2021	1370
11/24/2021	1710
11/25/2021	475
11/26/2021	372
11/27/2021	314
11/28/2021	247
11/29/2021	1935
11/30/2021	1639
12/1/2021	2056
12/2/2021	3898
12/3/2021	1577
12/4/2021	673
12/5/2021	388
12/6/2021	1415
12/7/2021	1564
12/8/2021	1813
12/9/2021	1564
12/10/2021	1799
12/11/2021	601
12/12/2021	354
12/13/2021	1409
12/14/2021	1549
12/15/2021	2254
12/16/2021	1293
12/17/2021	1851
12/18/2021	645
12/19/2021	299
12/20/2021	1581
12/21/2021	1954
12/22/2021	4191
12/23/2021	1386
12/24/2021	700
12/25/2021	231
12/26/2021	349
12/27/2021	1796
12/28/2021	2316
12/29/2021	2352
12/30/2021	1491
12/31/2021	712
1/1/2022	392
1/2/2022	381
1/3/2022	1844
1/4/2022	2304
1/5/2022	2178
1/6/2022	2056
1/7/2022	2396
1/8/2022	816
1/9/2022	590
1/10/2022	2014
1/11/2022	2469
1/12/2022	2808
1/13/2022	2517
1/14/2022	2738
1/15/2022	974
1/16/2022	741
1/17/2022	1025
1/18/2022	2684
1/19/2022	3438
1/20/2022	2897
1/21/2022	3359
1/22/2022	966
1/23/2022	709
1/24/2022	2164
1/25/2022	3168
1/26/2022	3837
1/27/2022	2584
1/28/2022	4100
1/29/2022	1165
1/30/2022	471
1/31/2022	2622
2/1/2022	3342
2/2/2022	3566
2/3/2022	2449
2/4/2022	4104
2/5/2022	884
2/6/2022	457
2/7/2022	3066
2/8/2022	2968
2/9/2022	3426
2/10/2022	3265
2/11/2022	2697
2/12/2022	813
2/13/2022	572
2/14/2022	3203
2/15/2022	2562
2/16/2022	3182
2/17/2022	2923
2/18/2022	2486
2/19/2022	658
2/20/2022	438
2/21/2022	918
2/22/2022	2173
2/23/2022	3092
2/24/2022	2957
2/25/2022	2066
2/26/2022	736
2/27/2022	223
2/28/2022	2152
3/1/2022	1776
3/2/2022	2091
3/3/2022	1703
3/4/2022	1750
3/5/2022	292
3/6/2022	211
3/7/2022	1687
3/8/2022	1406
3/9/2022	2020
3/10/2022	1771
3/11/2022	1642
3/12/2022	259
3/13/2022	192
3/14/2022	1326
3/15/2022	1085
3/16/2022	1833
3/17/2022	1508
3/18/2022	807
3/19/2022	280
3/20/2022	87
3/21/2022	1533
3/22/2022	562
3/23/2022	1637
3/24/2022	861
3/25/2022	619
3/26/2022	147
3/27/2022	60
3/28/2022	1026
3/29/2022	983
3/30/2022	1168
3/31/2022	516
4/1/2022	829
4/2/2022	156
4/3/2022	58
4/4/2022	587
4/5/2022	513
4/6/2022	1125
4/7/2022	694
4/8/2022	641
4/9/2022	142
4/10/2022	25
4/11/2022	337
4/12/2022	614
4/13/2022	1163
4/14/2022	408
4/15/2022	459
4/16/2022	51
4/17/2022	11
4/18/2022	258
4/19/2022	440
4/20/2022	892
4/21/2022	383
4/22/2022	556
4/23/2022	51
4/24/2022	19
4/25/2022	285
4/26/2022	332
4/27/2022	800
4/28/2022	357
4/29/2022	424
4/30/2022	124
5/1/2022	21
5/2/2022	266
5/3/2022	749
5/4/2022	1959
5/5/2022	308
5/6/2022	354
5/7/2022	185
5/8/2022	23
5/9/2022	514
