# Supplementary material for: StatModPredict: A user-friendly R-Shiny interface for fitting and forecasting with statistical models
Source: PLoS One. 2025 Aug 7;20(8):e0329791. doi: 10.1371/journal.pone.0329791 (PMC12331125; doi:10.1371/journal.pone.0329791)
Supplement: S1 File — contains the most up-to-date version of StatModPredict Shiny application as of July 14, 2025. (ZIP) [file pone.0329791.s001.zip › S1 Folder/Example Data/COVID-19-Daily-05-11-2020.csv]

Date	US
2/27/2020	1
2/28/2020	0
2/29/2020	1
3/1/2020	0
3/2/2020	5
3/3/2020	1
3/4/2020	4
3/5/2020	1
3/6/2020	2
3/7/2020	3
3/8/2020	4
3/9/2020	2
3/10/2020	5
3/11/2020	5
3/12/2020	11
3/13/2020	7
3/14/2020	9
3/15/2020	11
3/16/2020	25
3/17/2020	36
3/18/2020	65
3/19/2020	75
3/20/2020	105
3/21/2020	104
3/22/2020	121
3/23/2020	187
3/24/2020	243
3/25/2020	333
3/26/2020	417
3/27/2020	522
3/28/2020	713
3/29/2020	555
3/30/2020	707
3/31/2020	1079
4/1/2020	1252
4/2/2020	1531
4/3/2020	1420
4/4/2020	1603
4/5/2020	1616
4/6/2020	1742
4/7/2020	2576
4/8/2020	2150
4/9/2020	2214
4/10/2020	2187
4/11/2020	2136
4/12/2020	1889
4/13/2020	1985
4/14/2020	2473
4/15/2020	2598
4/16/2020	2183
4/17/2020	2095
4/18/2020	1946
4/19/2020	1980
4/20/2020	2245
4/21/2020	2482
4/22/2020	2467
4/23/2020	2414
4/24/2020	2169
4/25/2020	1734
4/26/2020	1406
4/27/2020	1480
4/28/2020	2244
4/29/2020	2392
4/30/2020	2191
5/1/2020	1908
5/2/2020	1743
5/3/2020	1203
5/4/2020	1358
5/5/2020	2221
5/6/2020	2322
5/7/2020	1915
5/8/2020	1771
5/9/2020	1466
5/10/2020	1000
5/11/2020	1035
