# Supplementary material for: StatModPredict: A user-friendly R-Shiny interface for fitting and forecasting with statistical models
Source: PLoS One. 2025 Aug 7;20(8):e0329791. doi: 10.1371/journal.pone.0329791 (PMC12331125; doi:10.1371/journal.pone.0329791)
Supplement: S1 File — contains the most up-to-date version of StatModPredict Shiny application as of July 14, 2025. (ZIP) [file pone.0329791.s001.zip › S1 Folder/Example Data/HIV-national-statModels.csv]

Year	Midwest	Northeast	South	West
2008	5538	8967	23893	8508
2009	5608	8377	22466	8035
2010	5431	8031	21514	7908
2011	5308	7521	20812	7459
2012	5356	7384	20081	7560
2013	5253	6855	19765	7201
2014	5081	6890	20117	7763
2015	5218	6432	20354	7735
2016	5144	6200	20196	7887
2017	5098	5990	19652	7600
2018	4944	5550	19226	7586
2019	4772	5318	18954	7388
2020	4106	4240	15545	6394
2021	4817	4988	18704	7208
2022	4786	4981	19803	7147
