# Supplementary material for: StatModPredict: A user-friendly R-Shiny interface for fitting and forecasting with statistical models
Source: PLoS One. 2025 Aug 7;20(8):e0329791. doi: 10.1371/journal.pone.0329791 (PMC12331125; doi:10.1371/journal.pone.0329791)
Supplement: S1 File — contains the most up-to-date version of StatModPredict Shiny application as of July 14, 2025. (ZIP) [file pone.0329791.s001.zip › S1 Folder/Example Data/OWID_CDC_Weekly_Counts_Combined.csv]

Week	Brazil	Canada	France	Germany	Spain	United Kingdom	US(CDC)	US(OWID)	World
2022-05-05	0	0	0	0	0	1	6	0	1
2022-05-12	0	0	0	0	0	8	14	0	19
2022-05-19	0	0	5	10	40	62	14	0	232
2022-05-26	0	77	12	34	102	125	34	25	477
2022-06-02	1	35	49	69	56	125	82	24	525
2022-06-09	6	65	59	150	115	203	149	64	881
2022-06-16	12	58	152	258	207	269	268	86	1433
2022-06-23	44	52	163	353	280	283	491	197	1847
2022-06-30	142	88	137	430	677	275	1035	303	2514
2022-07-07	179	164	144	390	970	384	1701	767	3600
2022-07-14	208	142	191	416	678	402	2269	1116	3927
2022-07-21	386	122	655	349	613	295	2709	2315	5500
2022-07-28	743	154	487	265	839	327	3172	2613	6239
2022-08-04	863	102	369	301	585	258	3066	3215	6815
2022-08-11	866	109	326	162	630	38	2621	3324	6713
2022-08-18	1022	60	140	163	492	285	2441	2916	6330
2022-08-25	725	61	658	117	259	73	1919	2386	5596
2022-09-01	774	32	173	44	206	71	1714	2153	4866
2022-09-08	836	42	113	37	198	68	1352	1453	4176
2022-09-15	611	26	110	37	136	33	1054	1445	3864
2022-09-22	451	7	27	30	66	50	784	1032	2900
2022-09-29	471	15	29	16	60	19	624	1289	3114
2022-10-06	312	0	44	20	30	0	533	405	1821
2022-10-13	326	25	41	5	38	32	391	561	2232
2022-10-20	205	0	10	6	40	12	326	360	1340
2022-10-27	129	8	0	6	0	3	272	374	1320
2022-11-03	294	0	3	2	19	0	232	260	1111
2022-11-10	238	5	5	1	56	9	176	252	1156
2022-11-17	154	0	2	0	13	10	143	66	707
2022-11-24	102	7	3	0	3	5	104	431	938
2022-12-01	135	3	3	2	0	5	100	81	564
2022-12-08	58	0	0	2	8	0	87	0	308
2022-12-15	155	1	0	1	80	0	81	41	477
2022-12-22	63	0	4	0	0	0	49	49	527
2022-12-29	78	0	0	1	4	0	40	121	349
2023-01-05	36	0	0	0	5	0	53	63	308
2023-01-12	65	0	0	7	9	5	34	62	338
2023-01-19	40	0	0	6	4	0	38	42	342
2023-01-26	28	0	14	1	10	0	27	42	199
2023-02-02	50	0	0	0	5	0	20	41	260
2023-02-09	0	0	0	0	5	0	13	13	119
2023-02-16	17	0	0	0	5	0	13	25	193
2023-02-23	37	0	0	0	0	0	17	16	154
2023-03-02	16	0	0	0	0	3	12	11	157
2023-03-09	0	18	0	0	3	0	16	17	115
2023-03-16	12	0	0	0	0	0	9	7	96
2023-03-23	0	0	0	0	0	0	15	23	114
2023-03-30	7	2	16	0	3	0	20	5	90
2023-04-06	0	0	0	0	0	3	6	49	167
2023-04-13	7	0	0	0	0	0	16	12	99
2023-04-20	11	4	0	0	0	0	11	2	63
2023-04-27	5	0	2	0	2	0	18	0	107
2023-05-04	9	0	0	0	0	0	19	34	142
2023-05-11	12	0	0	0	0	1	19	6	98
2023-05-18	0	12	0	0	0	0	15	31	103
2023-05-25	7	0	0	0	4	10	23	18	103
2023-06-01	1	0	0	0	4	1	23	0	85
2023-06-08	1	0	0	0	0	0	26	24	69
2023-06-15	0	0	0	0	0	0	29	31	114
2023-06-22	11	0	0	0	0	0	25	26	112
2023-06-29	0	0	1	0	0	0	20	0	60
2023-07-06	0	0	0	0	0	8	32	29	155
2023-07-13	6	0	0	0	0	0	22	0	208
2023-07-20	0	0	0	0	0	0	10	51	97
2023-07-27	0	0	0	0	0	0	14	0	32
2023-08-03	0	0	3	3	1	10	3	42	563
