# Supplementary material for: StatModPredict: A user-friendly R-Shiny interface for fitting and forecasting with statistical models
Source: PLoS One. 2025 Aug 7;20(8):e0329791. doi: 10.1371/journal.pone.0329791 (PMC12331125; doi:10.1371/journal.pone.0329791)
Supplement: S1 File — contains the most up-to-date version of StatModPredict Shiny application as of July 14, 2025. (ZIP) [file pone.0329791.s001.zip › S1 Folder/Tutorial/NSE-Ensemble(UW)-horizon-4-calibration-10-Midwest-2017.csv]

Date	data	median	LB	UB
2008	5538	5537.5	5537	5538
2009	5608	5257.594222	2600.357382	5676.381504
2010	5431	5407.923549	5109.803606	5653.101495
2011	5308	5366.471374	5110.450474	5610.999587
2012	5356	5324.795813	5067.46974	5561.95773
2013	5253	5279.228387	5036.324923	5516.030441
2014	5081	5235.908081	4995.293039	5462.948133
2015	5218	5187.708679	4959.759235	5424.16022
2016	5144	5139.997406	4901.877389	5375.57356
2017	5098	5082.960157	4844.885727	5339.343299
2018	4944	5035.381416	4790.964471	5304.673142
2019	4772	4977.00413	4718.549426	5276.428938
2020	4106	4926.80364	4653.815574	5262.259762
2021	4817	4877.639506	4585.966783	5219.111048
