# Supplementary material for: StatModPredict: A user-friendly R-Shiny interface for fitting and forecasting with statistical models
Source: PLoS One. 2025 Aug 7;20(8):e0329791. doi: 10.1371/journal.pone.0329791 (PMC12331125; doi:10.1371/journal.pone.0329791)
Supplement: S1 File — contains the most up-to-date version of StatModPredict Shiny application as of July 14, 2025. (ZIP) [file pone.0329791.s001.zip › S1 Folder/Tutorial/NSE-Ensemble(W)-horizon-4-calibration-10-Midwest-2017.csv]

Date	data	median	LB	UB
2008	5538	5538	5538	5538
2009	5608	5455.411474	5223.417107	5669.154074
2010	5431	5429.328714	5217.023332	5630.245988
2011	5308	5386.934486	5187.286445	5589.251416
2012	5356	5335.828644	5136.977476	5531.978233
2013	5253	5290.464656	5087.568208	5490.089476
2014	5081	5232.430425	5032.532945	5429.641684
2015	5218	5177.543606	4974.840359	5376.274592
2016	5144	5114.714377	4914.947031	5326.274257
2017	5098	5056.61926	4834.822573	5272.929835
2018	4944	4988.806956	4772.678829	5221.388112
2019	4772	4928.901141	4706.821698	5166.656121
2020	4106	4861.268385	4610.053598	5121.513897
2021	4817	4799.887801	4544.073757	5079.266174
