# Supplementary material for: StatModPredict: A user-friendly R-Shiny interface for fitting and forecasting with statistical models
Source: PLoS One. 2025 Aug 7;20(8):e0329791. doi: 10.1371/journal.pone.0329791 (PMC12331125; doi:10.1371/journal.pone.0329791)
Supplement: S1 File — contains the most up-to-date version of StatModPredict Shiny application as of July 14, 2025. (ZIP) [file pone.0329791.s001.zip › S1 Folder/Tutorial/NSE-ranked(1)-horizon-4-calibration-10-Midwest-2017.csv]

Date	data	median	LB	UB
2008	5538	5538	5538	5538
2009	5608	5457.623658	5221.777669	5670.056517
2010	5431	5427.50434	5223.191236	5626.019204
2011	5308	5386.138998	5186.67104	5587.664655
2012	5356	5340.63095	5135.255672	5542.319931
2013	5253	5288.03713	5089.823047	5494.968453
2014	5081	5235.514981	5031.74613	5431.312786
2015	5218	5177.140223	4976.640073	5377.295946
2016	5144	5119.819626	4914.591597	5326.166462
2017	5098	5053.328586	4849.955706	5271.795915
2018	4944	4993.010325	4777.436111	5217.769086
2019	4772	4924.743777	4692.31819	5169.805503
2020	4106	4864.354355	4626.451548	5125.112381
2021	4817	4795.786916	4537.605779	5073.544108
