# Supplementary material for: StatModPredict: A user-friendly R-Shiny interface for fitting and forecasting with statistical models
Source: PLoS One. 2025 Aug 7;20(8):e0329791. doi: 10.1371/journal.pone.0329791 (PMC12331125; doi:10.1371/journal.pone.0329791)
Supplement: S1 File — contains the most up-to-date version of StatModPredict Shiny application as of July 14, 2025. (ZIP) [file pone.0329791.s001.zip › S1 Folder/Tutorial/NSE-ranked(2)-horizon-4-calibration-10-Midwest-2017.csv]

Date	data	median	LB	UB
2008	5538	5537	5537	5537
2009	5608	2872.538145	2552.869402	6064.002922
2010	5431	5373.831449	5020.948073	5729.37113
2011	5308	5340.58348	5041.494484	5651.97794
2012	5356	5308.262937	5007.579344	5580.308319
2013	5253	5267.976991	4988.739881	5527.740455
2014	5081	5234.038025	4963.632049	5481.278424
2015	5218	5196.741045	4928.019639	5447.674996
2016	5144	5160.440774	4879.738037	5403.502676
2017	5098	5120.316536	4844.489409	5372.839083
2018	4944	5084.674862	4812.823617	5335.323095
2019	4772	5044.727699	4765.582158	5305.137162
2020	4106	5006.176555	4722.052123	5300.132252
2021	4817	4966.616982	4684.743946	5258.072436
