# Supplementary material for: StatModPredict: A user-friendly R-Shiny interface for fitting and forecasting with statistical models
Source: PLoS One. 2025 Aug 7;20(8):e0329791. doi: 10.1371/journal.pone.0329791 (PMC12331125; doi:10.1371/journal.pone.0329791)
Supplement: S1 File — contains the most up-to-date version of StatModPredict Shiny application as of July 14, 2025. (ZIP) [file pone.0329791.s001.zip › S1 Folder/Tutorial/Performance-Forecast-horizon-4-calibration-10.csv]

Location	Model	Date	MAE	MSE	PI	WIS	AICc	RelativeLikelihood
Midwest	NSE-ranked(1)	2017	240.8885004	147019.7656	75	202.7920293	125.5520703	1
Midwest	NSE-ranked(2)	2017	360.6996491	228213.5314	75	281.1879165	261.8510761	2.53E-30
Midwest	NSE-Ensemble(W)	2017	240.8885004	147019.7656	75	201.8966595
Midwest	NSE-Ensemble(UW)	2017	294.5173391	183483.6943	75	232.9427625
